# Supplementary material for: Pramipexole Augmentation for Treatment-Resistant Unipolar and Bipolar Depression in the Real World: A Systematic Review and Meta-Analysis
Source: Life (Basel). 2023 Apr 19;13(4):1043. doi: 10.3390/life13041043 (PMC10141126; doi:10.3390/life13041043)
Supplement: Supplementary file 1 [file life-13-01043-s001.zip]

Archive with 1 entries (1 files):
- life-2227256-supplementary.pdf
